# Supplementary material for: Genome-wide analysis of fatty acid desaturase genes in rice (Oryza sativa L.)
Source: Sci Rep. 2019 Dec 19;9:19445. doi: 10.1038/s41598-019-55648-z (PMC6923433; doi:10.1038/s41598-019-55648-z)
Supplement: Supplementary file 2 — Supplementary Information [file 41598_2019_55648_MOESM2_ESM.csv]

Gene	Elements	Position	motif	length	strand	Annotation	Similar Score	Binding sequence	TF family	TF ID
OsFAB2-1	MeJA-RE	387	CGTCA	5	-	cis-acting regulatory element involved in the MeJA-responsiveness	0.966	agTGACGgtt	bZIP	Os01g0279900;Os01g0808100;Os01g0859500;Os02g0194900;Os03g0318600;Os04g0637000;Os05g0443850;Os05g0492000;Os06g0265400;Os06g0614100;Os07g0687700;Os08g0176900;Os09g0280500;Os09g0489500;Os11g0152700;Os12g0152900
OsFAB2-1	MeJA-RE	499	CGTCA	5	+	cis-acting regulatory element involved in the MeJA-responsiveness	0.963	tctCGTCAac	bZIP	Os01g0279900;Os01g0808100;Os01g0859500;Os02g0194900;Os03g0318600;Os04g0637000;Os05g0443850;Os05g0492000;Os06g0265400;Os06g0614100;Os07g0687700;Os08g0176900;Os09g0280500;Os09g0489500;Os11g0152700;Os12g0152900
OsFAB2-1	MeJA-RE	659	CGTCA	5	-	cis-acting regulatory element involved in the MeJA-responsiveness	0.972	cgTGACGacg	bZIP	Os01g0279900;Os01g0808100;Os01g0859500;Os02g0194900;Os03g0318600;Os04g0637000;Os05g0443850;Os05g0492000;Os06g0265400;Os06g0614100;Os07g0687700;Os08g0176900;Os09g0280500;Os09g0489500;Os11g0152700;Os12g0152900
OsFAB2-1	MeJA-RE	891	CGTCA	5	-	cis-acting regulatory element involved in the MeJA-responsiveness	0.972	tcTGACGccg	bZIP	Os01g0279900;Os01g0808100;Os01g0859500;Os02g0194900;Os03g0318600;Os04g0637000;Os05g0443850;Os05g0492000;Os06g0265400;Os06g0614100;Os07g0687700;Os08g0176900;Os09g0280500;Os09g0489500;Os11g0152700;Os12g0152900
OsFAB2-1	MeJA-RE	983	CGTCA	5	+	cis-acting regulatory element involved in the MeJA-responsiveness	0.972	cgtCGTCAcg	bZIP	Os01g0279900;Os01g0808100;Os01g0859500;Os02g0194900;Os03g0318600;Os04g0637000;Os05g0443850;Os05g0492000;Os06g0265400;Os06g0614100;Os07g0687700;Os08g0176900;Os09g0280500;Os09g0489500;Os11g0152700;Os12g0152900
OsFAB2-1	MeJA-RE	994	CGTCA	5	+	cis-acting regulatory element involved in the MeJA-responsiveness	0.994	caCGTCAc	B3; bZIP	LOC_Os02g22280;Os01g0279900;Os01g0808100;Os01g0859500;Os02g0194900;Os03g0318600;Os04g0637000;Os05g0443850;Os05g0492000;Os06g0265400;Os06g0614100;Os07g0687700;Os08g0176900;Os09g0280500;Os09g0489500;Os11g0152700;Os12g0152900
OsFAB2-1	MeJA-RE	1599	CGTCA	5	+	cis-acting regulatory element involved in the MeJA-responsiveness	0.994	caCGTCAc	B3; bZIP	LOC_Os02g22280;Os01g0279900;Os01g0808100;Os01g0859500;Os02g0194900;Os03g0318600;Os04g0637000;Os05g0443850;Os05g0492000;Os06g0265400;Os06g0614100;Os07g0687700;Os08g0176900;Os09g0280500;Os09g0489500;Os11g0152700;Os12g0152900
OsFAB2-1	GARE-motif	1494	TCTGTTG	7	-	gibberellin-responsive element	0.963	acaCAACAgaac	AP2; B3; RAV	Os01g0140700;Os01g0141000;Os01g0693400
OsFAB2-1	MeJA-RE	387	TGACG	5	+	cis-acting regulatory element involved in the MeJA-responsiveness	1	TGACG	Homeodomain; TALE	Os03g0727000
OsFAB2-1	MeJA-RE	499	TGACG	5	-	cis-acting regulatory element involved in the MeJA-responsiveness	1	CGTCA	Homeodomain; TALE	Os03g0727000
OsFAB2-1	MeJA-RE	659	TGACG	5	+	cis-acting regulatory element involved in the MeJA-responsiveness	0.968	cgTGACGacg	Homeodomain; TALE	Os01g0302500;Os03g0673000;Os03g0727000;Os05g0129700;Os07g0129700
OsFAB2-1	MeJA-RE	891	TGACG	5	+	cis-acting regulatory element involved in the MeJA-responsiveness	0.959	tcTGACGccg	Homeodomain; TALE	Os01g0302500;Os03g0673000;Os03g0727000;Os05g0129700;Os07g0129700
OsFAB2-1	MeJA-RE	983	TGACG	5	-	cis-acting regulatory element involved in the MeJA-responsiveness	0.968	cgtCGTCAcg	Homeodomain; TALE	Os01g0302500;Os03g0673000;Os03g0727000;Os05g0129700;Os07g0129700
OsFAB2-1	MeJA-RE	994	TGACG	5	-	cis-acting regulatory element involved in the MeJA-responsiveness	1	CGTCA	Homeodomain; TALE	Os03g0727000
OsFAB2-1	MeJA-RE	1599	TGACG	5	-	cis-acting regulatory element involved in the MeJA-responsiveness	1	CGTCA	Homeodomain; TALE	Os03g0727000
OsFAB2-1	AuxRE	1389	GGTCCAT	7	-	cis-acting regulatory element involved in auxin responsiveness	1	GGACC	TCP	Os03g0785800;Os04g0194600;Os12g0616400;Os01g0213800;Os08g0544800;Os11g0175700
OsFAB2-1	WUN-motif	1516	CCATTTCAA	9	+	wound-responsive cis-element	0.8	CCATT	NF-YB	Os01g0834400;Os02g0725900;Os05g0463800;Os05g0573500
OsFAB2-1	ARE	25	AAACCA	6	-	cis-acting regulatory element essential for the anaerobic induction
OsFAB2-1	ARE	1232	AAACCA	6	-	cis-acting regulatory element essential for the anaerobic induction
OsFAB2-1	ARE	1905	AAACCA	6	+	cis-acting regulatory element essential for the anaerobic induction
OsFAB2-1	MBS	1549	CAACTG	6	-	MYB binding site involved in drought-inducibility	0.983	agTTGACagt	WRKY	Os01g0182700;Os01g0185900;Os01g0186000;Os01g0246700;Os01g0289600;Os01g0584900;Os01g0586800;Os01g0624700;Os01g0626400;Os01g0665500;Os01g0714800;Os01g0730700;Os01g0734000;Os01g0750100;Os01g0820400;Os01g0820700;Os01g0820900;Os01g0821300;Os01g0972800;Os02g0181300;Os02g0265200;Os02g0462800;Os02g0698800;Os02g0770500;Os03g0335200;Os03g0657400;Os03g0741400;Os03g0758000;Os03g0798500;Os03g0855100;Os04g0287…
OsFAB2-1	AuxRE	922	AACGAC	6	-	auxin-responsive element	1	CGTCG	(Motif sequence only)
OsFAB2-1	MBS	542	CAACAG	6	-	Myb-binding site
OsFAB2-1	MBS	1494	CAACAG	6	+	Myb-binding site	0.96	aCAACAga	AP2; B3; RAV	Os01g0693400
OsFAB2-1	ABRE	374	ACGTG	5	+	cis-acting element involved in the abscisic acid responsiveness	0.91	tttACGTGctagg	bZIP	Os01g0859300;Os02g0766700;Os06g0211200;Os09g0456200
OsFAB2-1	ABRE	901	CGTACGTGCA	9	-	cis-acting element involved in the abscisic acid responsiveness	0.75	ctGCACGca	SBP	Os01g0292900;Os01g0922600;Os02g0139400;Os02g0174100;Os02g0177300;Os03g0833300;Os04g0551500;Os05g0408200;Os06g0659100;Os06g0663500;Os06g0703500;Os08g0509600;Os08g0513700;Os08g0531600;Os09g0491532;Os09g0507100;Os11g0496600
OsFAB2-1	ABRE	907	ACGTG	5	-	cis-acting element involved in the abscisic acid responsiveness	0.875	gcaCGTCC	bHLH	Os01g0915600;Os02g0564700;Os02g0705500;Os03g0231950;Os03g0728900;Os03g0802900;Os04g0350700;Os05g0103000;Os06g0193400;Os06g0275600;Os07g0193800;Os08g0487700;Os08g0524800;Os08g0536800;Os09g0417400;Os09g0474100;Os09g0501600;Os09g0510500
OsFAB2-1	ABRE	986	ACGTG	5	-	cis-acting element involved in the abscisic acid responsiveness	0.96	gtCACGT	(Motif sequence only)
OsFAB2-1	ABRE	992	ACGTG	5	-	cis-acting element involved in the abscisic acid responsiveness	0.982	cCACGTc	bHLH	LOC_Os01g18290;Os02g0805250;Os03g0639300;Os03g0782500;Os04g0618600;Os05g0139100;Os06g0164400;Os07g0143200;Os10g0556200;Os12g0610200
OsFAB2-1	ABRE	1156	ACGTG	5	+	cis-acting element involved in the abscisic acid responsiveness	0.982	gACGTGg	bHLH	LOC_Os01g18290;Os02g0805250;Os03g0639300;Os03g0782500;Os04g0618600;Os05g0139100;Os06g0164400;Os07g0143200;Os10g0556200;Os12g0610200
OsFAB2-1	ABRE	1416	CGCACGTGTC	9	+	cis-acting element involved in the abscisic acid responsiveness	0.956	caagccgcACGTGc	bHLH	LOC_Os01g18290;Os02g0705500;Os02g0805250;Os03g0231950;Os03g0639300;Os03g0782500;Os04g0350700;Os04g0618600;Os05g0139100;Os06g0164400;Os07g0143200;Os09g0417400;Os10g0556200;Os12g0610200
OsFAB2-1	ABRE	1418	CACGTG	6	-	cis-acting element involved in the abscisic acid responsiveness	1	cgcACGTGcc	bHLH	Os01g0235700;Os01g0705700;Os03g0671000;Os08g0543700;Os09g0519100;Os10g0575000
OsFAB2-1	ABRE	1419	ACGTG	5	+	cis-acting element involved in the abscisic acid responsiveness	1	cACGTGccgt	bHLH	Os01g0235700;Os01g0705700;Os03g0671000;Os08g0543700;Os09g0519100;Os10g0575000
OsFAB2-1	ABRE	1597	ACGTG	5	-	cis-acting element involved in the abscisic acid responsiveness	0.916	gcCACGTcac	bZIP	Os02g0766700;Os06g0211200;Os09g0456200
OsFAB2-1	ABRE	1739	ACGTG	5	+	cis-acting element involved in the abscisic acid responsiveness	0.948	cggACGTGttcac	bZIP	Os01g0859300;Os02g0766700;Os06g0211200;Os09g0456200
OsFAB2-9	MeJA-RE	1429	CGTCA	5	-	cis-acting regulatory element involved in the MeJA-responsiveness	0.986	ttTGACGtcg	bZIP	Os01g0279900;Os01g0808100;Os01g0859500;Os02g0194900;Os03g0318600;Os04g0637000;Os05g0443850;Os05g0492000;Os06g0265400;Os06g0614100;Os07g0687700;Os08g0176900;Os09g0280500;Os09g0489500;Os11g0152700;Os12g0152900
OsFAB2-9	MeJA-RE	1429	TGACG	5	+	cis-acting regulatory element involved in the MeJA-responsiveness	0.993	ttTGACGtcg	Homeodomain; TALE	Os01g0302500;Os03g0673000;Os03g0727000;Os05g0129700;Os07g0129700
OsFAB2-9	ARE	1280	AAACCA	6	-	cis-acting regulatory element essential for the anaerobic induction
OsFAB2-9	LTR	1528	CCGAAA	6	+	cis-acting element involved in low-temperature responsiveness
OsFAB2-9	ABRE	1272	ACGTG	5	+	cis-acting element involved in the abscisic acid responsiveness	0.984	aACGTGg	bHLH	LOC_Os01g18290;Os02g0805250;Os03g0639300;Os03g0782500;Os04g0618600;Os05g0139100;Os06g0164400;Os07g0143200;Os10g0556200;Os12g0610200
OsFAB2-9	ABRE	1494	ACGTG	5	-	cis-acting element involved in the abscisic acid responsiveness	0.956	ccCACGTttc	bZIP	Os02g0766700;Os06g0211200;Os09g0456200
OsFAB2-9	ABRE	1973	ACGTG	5	-	cis-acting element involved in the abscisic acid responsiveness	0.958	acccaCACGTaca	bZIP	Os01g0859300;Os02g0766700;Os06g0211200;Os09g0456200
OsFAB2-9	MBS	1896	CAACAG	6	+	Myb-binding site	0.925	gcaacagtaTATATaattaat	TBP	Os10g0432300;Os12g0580300
OsFAD2-2	GARE-motif	1188	TATCCCA	7	-	cis-acting element involved in gibberellin-responsiveness	0.994	tgGGATAatg	Myb/SANT	Os01g0187900;Os10g0561400
OsFAD2-2	ABRE	1334	ACGTG	5	+	cis-acting element involved in the abscisic acid responsiveness	0.96	agtACGTGtagtt	bZIP	Os01g0859300;Os02g0766700;Os06g0211200;Os09g0456200
OsFAD2-2	WUN-motif	769	TAATTACTC	9	+	wound-responsive cis-element	0.887	aTTACTcaa	NAC; NAM	Os06g0101800;Os08g0157900
OsFAD2-3	MeJA-RE	516	CGTCA	5	+	cis-acting regulatory element involved in the MeJA-responsiveness	0.985	caCGTCAa	B3; bZIP;bZIP	LOC_Os02g22280;Os01g0279900;Os01g0808100;Os01g0859500;Os02g0194900;Os03g0318600;Os04g0637000;Os05g0443850;Os05g0492000;Os06g0265400;Os06g0614100;Os07g0687700;Os08g0176900;Os09g0280500;Os09g0489500;Os11g0152700;Os12g0152900
OsFAD2-3	MeJA-RE	971	CGTCA	5	-	cis-acting regulatory element involved in the MeJA-responsiveness	0.974	aaTGACGcaa	bZIP	Os01g0279900;Os01g0808100;Os01g0859500;Os02g0194900;Os03g0318600;Os04g0637000;Os05g0443850;Os05g0492000;Os06g0265400;Os06g0614100;Os07g0687700;Os08g0176900;Os09g0280500;Os09g0489500;Os11g0152700;Os12g0152900
OsFAD2-3	MeJA-RE	1728	CGTCA	5	-	cis-acting regulatory element involved in the MeJA-responsiveness	0.97	aaTGACGatt	bZIP	Os01g0279900;Os01g0808100;Os01g0859500;Os02g0194900;Os03g0318600;Os04g0637000;Os05g0443850;Os05g0492000;Os06g0265400;Os06g0614100;Os07g0687700;Os08g0176900;Os09g0280500;Os09g0489500;Os11g0152700;Os12g0152900
OsFAD2-3	MeJA-RE	1905	CGTCA	5	+	cis-acting regulatory element involved in the MeJA-responsiveness	0.985	caCGTCAa	B3; bZIP	LOC_Os02g22280;Os01g0279900;Os01g0808100;Os01g0859500;Os02g0194900;Os03g0318600;Os04g0637000;Os05g0443850;Os05g0492000;Os06g0265400;Os06g0614100;Os07g0687700;Os08g0176900;Os09g0280500;Os09g0489500;Os11g0152700;Os12g0152900
OsFAD2-3	MeJA-RE	516	TGACG	5	-	cis-acting regulatory element involved in the MeJA-responsiveness	1	CGTCA	Homeodomain; TALE	Os03g0727000
OsFAD2-3	MeJA-RE	971	TGACG	5	+	cis-acting regulatory element involved in the MeJA-responsiveness	1	TGACG	Homeodomain; TALE	Os03g0727000
OsFAD2-3	MeJA-RE	1728	TGACG	5	+	cis-acting regulatory element involved in the MeJA-responsiveness	1	TGACG	Homeodomain; TALE	Os03g0727000
OsFAD2-3	MeJA-RE	1905	TGACG	5	-	cis-acting regulatory element involved in the MeJA-responsiveness	1	CGTCA	Homeodomain; TALE	Os03g0727000
OsFAD2-3	WUN-motif	1091	AAATTTCTT	9	-	wound-responsive cis-element	1	AATTTtt	AT-Hook	Os06g0326000
OsFAD2-3	ARE	122	AAACCA	6	+	cis-acting regulatory element essential for the anaerobic induction
OsFAD2-3	ARE	1354	AAACCA	6	+	cis-acting regulatory element essential for the anaerobic induction
OsFAD2-3	ARE	1779	AAACCA	6	+	cis-acting regulatory element essential for the anaerobic induction
OsFAD2-3	LTR	467	CCGAAA	6	-	cis-acting element involved in low-temperature responsiveness	0.818	tccTTTCCctttcggagatc	MADS box; MIKC; M-type	Os02g0104100;Os02g0170300;Os02g0579600;Os02g0682200;Os02g0731200;Os03g0122600;Os03g0186600;Os04g0461300;Os04g0580700;Os06g0217300;Os06g0712700;Os08g0431900;Os08g0531700;Os09g0507200;Os10g0536100
OsFAD2-3	LTR	1145	CCGAAA	6	-	cis-acting element involved in low-temperature responsiveness	1	TTTTTtcgg	AT-Hook	Os01g0835600
OsFAD2-3	AuxRE	1864	AACGAC	6	+	auxin-responsive element	0.75	GGAAC	TCP	Os03g0785800;Os04g0194600;Os12g0616400;Os01g0213800;Os08g0544800;Os11g0175700
OsFAD2-3	ABRE	514	ACGTG	5	-	cis-acting element involved in the abscisic acid responsiveness	0.947	ctgcaCACGTcaa	bZIP	Os01g0859300;Os02g0766700;Os06g0211200;Os09g0456200
OsFAD2-3	ABRE	777	CACGTG	6	+	cis-acting element involved in the abscisic acid responsiveness	0.973	aacACGTGat	bZIP	Os02g0766700;Os06g0211200;Os09g0456200
OsFAD2-3	ABRE	778	ACGTG	5	+	cis-acting element involved in the abscisic acid responsiveness	0.974	acACGTGat	bHLH	LOC_Os01g18290;Os02g0805250;Os03g0639300;Os03g0782500;Os04g0618600;Os05g0139100;Os06g0164400;Os07g0143200;Os10g0556200;Os12g0610200
OsFAD2-3	ABRE	869	ACGTG	5	+	cis-acting element involved in the abscisic acid responsiveness	0.94	aaaACGTGta	bZIP	Os02g0766700;Os06g0211200;Os09g0456200
OsFAD2-3	ABRE	1009	ACGTG	5	+	cis-acting element involved in the abscisic acid responsiveness	0.982	aACGTGa	bHLH	LOC_Os01g18290;Os02g0805250;Os03g0639300;Os03g0782500;Os04g0618600;Os05g0139100;Os06g0164400;Os07g0143200;Os10g0556200;Os12g0610200
OsFAD2-3	ABRE	1903	ACGTG	5	-	cis-acting element involved in the abscisic acid responsiveness	0.947	atgcaCACGTcaa	bZIP	Os01g0859300;Os02g0766700;Os06g0211200;Os09g0456200
OsFAD3-2	MeJA-RE	1476	CGTCA	5	+	cis-acting regulatory element involved in the MeJA-responsiveness	0.971	ttcCGTCAtc	bZIP	Os01g0279900;Os01g0808100;Os01g0859500;Os02g0194900;Os03g0318600;Os04g0637000;Os05g0443850;Os05g0492000;Os06g0265400;Os06g0614100;Os07g0687700;Os08g0176900;Os09g0280500;Os09g0489500;Os11g0152700;Os12g0152900
OsFAD3-2	MeJA-RE	1500	CGTCA	5	-	cis-acting regulatory element involved in the MeJA-responsiveness	0.973	tgTGACGccc	bZIP	Os01g0279900;Os01g0808100;Os01g0859500;Os02g0194900;Os03g0318600;Os04g0637000;Os05g0443850;Os05g0492000;Os06g0265400;Os06g0614100;Os07g0687700;Os08g0176900;Os09g0280500;Os09g0489500;Os11g0152700;Os12g0152900
OsFAD3-2	MeJA-RE	1476	TGACG	5	-	cis-acting regulatory element involved in the MeJA-responsiveness	1	CGTCA	Homeodomain; TALE	Os03g0727000
OsFAD3-2	MeJA-RE	1500	TGACG	5	+	cis-acting regulatory element involved in the MeJA-responsiveness	0.96	tgTGACGccc	Homeodomain; TALE	Os01g0302500;Os03g0673000;Os03g0727000;Os05g0129700;Os07g0129700
OsFAD3-2	LTR	1462	CCGAAA	6	+	cis-acting element involved in low-temperature responsiveness
OsFAD3-2	MBS	852	CAACTG	6	-	MYB binding site involved in drought-inducibility	0.985	cagTTGACat	WRKY	Os01g0182700;Os01g0185900;Os01g0186000;Os01g0246700;Os01g0289600;Os01g0584900;Os01g0586800;Os01g0624700;Os01g0626400;Os01g0656400;Os01g0665500;Os01g0714800;Os01g0730700;Os01g0734000;Os01g0750100;Os01g0820400;Os01g0820700;Os01g0820900;Os01g0821300;Os01g0972800;Os02g0181300;Os02g0265200;Os02g0462800;Os02g0698800;Os02g0770500;Os03g0335200;Os03g0657400;Os03g0741400;Os03g0758000;Os03g0798500;Os03g0855…
OsFAD3-2	ABRE	987	CGTACGTGCA	9	+	cis-acting element involved in the abscisic acid responsiveness	0.991	acCGTACatg	SBP	Os01g0922600;Os02g0139400;Os02g0174100;Os02g0177300;Os03g0833300;Os04g0656500;Os06g0659100;Os06g0703500;LOC_Os07g32170;Os08g0509600;Os08g0513700;Os08g0531600;Os09g0507100;Os11g0496600
OsFAD3-2	ABRE	1357	ACGTG	5	+	cis-acting element involved in the abscisic acid responsiveness	0.919	catACGTGct	bZIP	Os02g0766700;Os06g0211200;Os09g0456200
OsFAD3-2	WUN-motif	1511	AAATTTCTT	9	+	wound-responsive cis-element	1	aaAAATT	AT-Hook	Os06g0326000
OsFAD6	WUN-motif	584	AAATTACT	8	+	wound-responsive cis-element
OsFAD6	WUN-motif	950	AAATTTCTT	9	+	wound-responsive cis-element
OsFAD6	TC-rich repeats	1465	GTTTTCTTAC	9	-	cis-acting element involved in defense and stress responsiveness	0.875	ttGTAAGaa	SBP	Os01g0292900;Os01g0922600;Os02g0139400;Os02g0174100;Os02g0177300;Os03g0833300;Os04g0551500;Os05g0408200;Os06g0659100;Os06g0663500;Os06g0703500;Os08g0509600;Os08g0513700;Os08g0531600;Os09g0491532;Os09g0507100;Os11g0496600
OsFAD6	LTR	207	CCGAAA	6	-	cis-acting element involved in low-temperature responsiveness
OsFAD6	MBS	832	CAACTG	6	-	MYB binding site involved in drought-inducibility
OsFAD6	GARE-motif	1504	TATCCCA	7	-	cis-acting element involved in gibberellin-responsiveness	0.8	ATGGG	NF-YB	Os01g0834400;Os02g0725900;Os05g0463800;Os05g0573500
OsFAD6	AuxRE	114	AACGAC	6	-	auxin-responsive element	0.75	GGTCGtt	TCP	Os03g0785800;Os04g0194600;Os12g0616400;Os01g0213800;Os08g0544800;Os11g0175700
OsFAD6	ABRE	8	GCCGCGTGGC	9	-	cis-acting element involved in the abscisic acid responsiveness	1	tccACGCGg	CG-1	Os03g0191000;Os07g0623100;Os10g0375600
OsFAD8	MeJA-RE	418	CGTCA	5	-	cis-acting regulatory element involved in the MeJA-responsiveness	0.971	ccTGACGacc	bZIP	Os01g0279900;Os01g0808100;Os01g0859500;Os02g0194900;Os03g0318600;Os04g0637000;Os05g0443850;Os05g0492000;Os06g0265400;Os06g0614100;Os07g0687700;Os08g0176900;Os09g0280500;Os09g0489500;Os11g0152700;Os12g0152900
OsFAD8	MeJA-RE	650	CGTCA	5	+	cis-acting regulatory element involved in the MeJA-responsiveness	0.965	tgtCGTCAac	bZIP	Os01g0279900;Os01g0808100;Os01g0859500;Os02g0194900;Os03g0318600;Os04g0637000;Os05g0443850;Os05g0492000;Os06g0265400;Os06g0614100;Os07g0687700;Os08g0176900;Os09g0280500;Os09g0489500;Os11g0152700;Os12g0152900
OsFAD8	MeJA-RE	1486	CGTCA	5	+	cis-acting regulatory element involved in the MeJA-responsiveness	0.986	taCGTCAa	B3; bZIP;bZIP	LOC_Os02g22280;Os01g0279900;Os01g0808100;Os01g0859500;Os02g0194900;Os03g0318600;Os04g0637000;Os05g0443850;Os05g0492000;Os06g0265400;Os06g0614100;Os07g0687700;Os08g0176900;Os09g0280500;Os09g0489500;Os11g0152700;Os12g0152900
OsFAD8	MeJA-RE	418	TGACG	5	+	cis-acting regulatory element involved in the MeJA-responsiveness	0.967	ccTGACGacc	Homeodomain; TALE	Os01g0302500;Os03g0673000;Os03g0727000;Os05g0129700;Os07g0129700
OsFAD8	MeJA-RE	650	TGACG	5	-	cis-acting regulatory element involved in the MeJA-responsiveness	0.968	tgtCGTCAac	Homeodomain; TALE	Os01g0302500;Os03g0673000;Os03g0727000;Os05g0129700;Os07g0129700
OsFAD8	MeJA-RE	1486	TGACG	5	-	cis-acting regulatory element involved in the MeJA-responsiveness	1	CGTCA	Homeodomain; TALE	Os03g0727000
OsFAD8	AuxRE	162	GGTCCAT	7	-	cis-acting regulatory element involved in auxin responsiveness	0.8	AATGG	NF-YB	Os01g0834400;Os02g0725900;Os05g0463800;Os05g0573500
OsFAD8	GARE-motif	1893	TATCCCA	7	-	cis-acting element involved in gibberellin-responsiveness	0.818	tgggatACGGA	(Others)	X52153
OsFAD8	TC-rich repeats	1043	GTTTTCTTAC	9	-	cis-acting element involved in defense and stress responsiveness
OsFAD8	ARE	176	AAACCA	6	+	cis-acting regulatory element essential for the anaerobic induction
OsFAD8	ARE	348	AAACCA	6	+	cis-acting regulatory element essential for the anaerobic induction
OsFAD8	ARE	1025	AAACCA	6	-	cis-acting regulatory element essential for the anaerobic induction
OsFAD8	ARE	1083	AAACCA	6	-	cis-acting regulatory element essential for the anaerobic induction
OsFAD8	ARE	1822	AAACCA	6	-	cis-acting regulatory element essential for the anaerobic induction
OsFAD8	MBS	362	CAACTG	6	-	MYB binding site involved in drought-inducibility	0.8	GTTGG	NF-YB	Os01g0834400;Os02g0725900;Os05g0463800;Os05g0573500
OsFAD8	MBS	606	CAACTG	6	-	MYB binding site involved in drought-inducibility	0.8	GTTGG	NF-YB	Os01g0834400;Os02g0725900;Os05g0463800;Os05g0573500
OsFAD8	MBS	1942	CAACTG	6	-	MYB binding site involved in drought-inducibility	0.8	GTTGG	NF-YB	Os01g0834400;Os02g0725900;Os05g0463800;Os05g0573500
OsFAD8	AuxRE	1607	AACGAC	6	-	auxin-responsive element	0.949	ggtggtcgTTTATac	TBP	Os10g0432300;Os12g0580300
OsFAD8	ABRE	661	ACGTG	5	-	cis-acting element involved in the abscisic acid responsiveness	0.983	gCACGTtta	bHLH	Os01g0915600;Os02g0564700;Os02g0705500;Os03g0231950;Os03g0728900;Os03g0802900;Os04g0350700;Os05g0103000;Os06g0193400;Os06g0275600;Os07g0193800;Os08g0487700;Os08g0524800;Os08g0536800;Os09g0474100;Os09g0501600;Os09g0510500
OsFAD8	ABRE	1619	ACGTG	5	-	cis-acting element involved in the abscisic acid responsiveness	0.947	atacaCACGTtag	bZIP	Os01g0859300;Os02g0766700;Os06g0211200;Os09g0456200
OsSLD1	MeJA-RE	283	CGTCA	5	-	cis-acting regulatory element involved in the MeJA-responsiveness	0.963	gtTGACGaga	bZIP	Os01g0279900;Os01g0808100;Os01g0859500;Os02g0194900;Os03g0318600;Os04g0637000;Os05g0443850;Os05g0492000;Os06g0265400;Os06g0614100;Os07g0687700;Os08g0176900;Os09g0280500;Os09g0489500;Os11g0152700;Os12g0152900
OsSLD1	GARE-motif	440	CCTTTTG	7	-	gibberellin-responsive element	1	aAAAGG	(Motif sequence only)
OsSLD1	MeJA-RE	283	TGACG	5	+	cis-acting regulatory element involved in the MeJA-responsiveness	1	TGACG	Homeodomain; TALE	Os03g0727000
OsSLD1	TC-rich repeats	314	GTTTTCTTAC	9	+	cis-acting element involved in defense and stress responsiveness
OsSLD1	ARE	312	AAACCA	6	-	cis-acting regulatory element essential for the anaerobic induction
OsSLD1	ARE	628	AAACCA	6	+	cis-acting regulatory element essential for the anaerobic induction
OsSLD1	ARE	1056	AAACCA	6	-	cis-acting regulatory element essential for the anaerobic induction
OsSLD1	ARE	1580	AAACCA	6	+	cis-acting regulatory element essential for the anaerobic induction
OsSLD1	ABRE	30	GACACGTGGC	9	-	cis-acting element involved in the abscisic acid responsiveness	0.999	tccACGTGtc	bHLH	LOC_Os01g18290;Os02g0705500;Os02g0805250;Os03g0231950;Os03g0639300;Os03g0782500;Os04g0350700;Os04g0618600;Os05g0139100;Os06g0164400;Os07g0143200;Os09g0417400;Os10g0556200;Os12g0610200
OsSLD1	ABRE	32	CACGTG	6	+	cis-acting element involved in the abscisic acid responsiveness	1	cCACGTgt	bZIP	Os01g0658900;Os02g0128200;Os05g0569300;Os07g0209800
OsSLD1	ABRE	33	ACGTG	5	+	cis-acting element involved in the abscisic acid responsiveness	0.998	cACGTGtcgt	bHLH	Os01g0235700;Os01g0705700;Os03g0671000;Os08g0543700;Os09g0519100;Os10g0575000
OsSLD1	ABRE	861	ACGTG	5	-	cis-acting element involved in the abscisic acid responsiveness	0.984	cCACGTt	bHLH	LOC_Os01g18290;Os02g0805250;Os03g0639300;Os03g0782500;Os04g0618600;Os05g0139100;Os06g0164400;Os07g0143200;Os10g0556200;Os12g0610200
OsSLD1	ABRE	1686	ACGTG	5	+	cis-acting element involved in the abscisic acid responsiveness	0.925	tatACGTGac	bZIP	Os02g0766700;Os06g0211200;Os09g0456200
OsSLD1	WUN-motif	1225	AAATTTCTT	9	-	wound-responsive cis-element
OsDES1	MeJA-RE	1749	CGTCA	5	+	cis-acting regulatory element involved in the MeJA-responsiveness	0.97	aatCGTCAcg	bZIP	Os01g0279900;Os01g0808100;Os01g0859500;Os02g0194900;Os03g0318600;Os04g0637000;Os05g0443850;Os05g0492000;Os06g0265400;Os06g0614100;Os07g0687700;Os08g0176900;Os09g0280500;Os09g0489500;Os11g0152700;Os12g0152900
OsDES1	MeJA-RE	1895	CGTCA	5	-	cis-acting regulatory element involved in the MeJA-responsiveness	0.967	tcTGACGgcc	bZIP	Os01g0279900;Os01g0808100;Os01g0859500;Os02g0194900;Os03g0318600;Os04g0637000;Os05g0443850;Os05g0492000;Os06g0265400;Os06g0614100;Os07g0687700;Os08g0176900;Os09g0280500;Os09g0489500;Os11g0152700;Os12g0152900
OsDES1	GARE-motif	259	CCTTTTG	7	-	gibberellin-responsive element	1	aAAAGG	(Motif sequence only)
OsDES1	MeJA-RE	1749	TGACG	5	-	cis-acting regulatory element involved in the MeJA-responsiveness	1	CGTCA	Homeodomain; TALE	Os03g0727000
OsDES1	MeJA-RE	1895	TGACG	5	+	cis-acting regulatory element involved in the MeJA-responsiveness	0.994	tcTGACGgcc	Homeodomain; TALE	Os01g0302500;Os03g0673000;Os03g0727000;Os05g0129700;Os07g0129700
OsDES1	AuxRE	116	GGTCCAT	7	-	cis-acting regulatory element involved in auxin responsiveness	1	GGACC	TCP	Os03g0785800;Os04g0194600;Os12g0616400;Os01g0213800;Os08g0544800;Os11g0175700
OsDES1	ARE	1187	AAACCA	6	-	cis-acting regulatory element essential for the anaerobic induction
OsDES1	ARE	1605	AAACCA	6	-	cis-acting regulatory element essential for the anaerobic induction
OsDES1	LTR	762	CCGAAA	6	-	cis-acting element involved in low-temperature responsiveness
OsDES1	AuxRE	777	AACGAC	6	-	auxin-responsive element	0.8	TGTCG	(Motif sequence only)
OsDES1	MBS	1979	CAACAG	6	+	MYB binding site involved in drought-inducibility
OsDES1	ABRE	12	GCCGCGTGGC	9	+	cis-acting element involved in the abscisic acid responsiveness	0.997	gcCACGTggc	bHLH	Os01g0235700;Os01g0705700;Os03g0671000;Os08g0543700;Os09g0519100;Os10g0575000
OsDES1	WUN-motif	465	AAATTACT	8	-	wound-responsive cis-element	0.782	ctgAGTAAt	NAC; NAM	Os06g0101800;Os08g0157900
OsDES1	WUN-motif	1433	AAATTACT	8	+	wound-responsive cis-element	0.782	aTTACTttt	NAC; NAM	Os06g0101800;Os08g0157900
OsDES1	ABRE	14	CACGTG	6	+	cis-acting element involved in the abscisic acid responsiveness	1	gcCACGTggc	bHLH	LOC_Os01g18290;Os02g0705500;Os02g0805250;Os03g0231950;Os03g0639300;Os03g0782500;Os04g0350700;Os04g0618600;Os05g0139100;Os06g0164400;Os07g0143200;Os09g0417400;Os10g0556200;Os12g0610200
OsDES1	ABRE	15	ACGTG	5	+	cis-acting element involved in the abscisic acid responsiveness	0.997	ccACGTGgc	bHLH	LOC_Os01g18290;Os02g0805250;Os03g0639300;Os03g0782500;Os04g0618600;Os05g0139100;Os06g0164400;Os07g0143200;Os10g0556200;Os12g0610200
OsDES1	ABRE	107	CACGTG	6	+	cis-acting element involved in the abscisic acid responsiveness	1	atCACGTgct	bHLH	LOC_Os01g18290;Os02g0705500;Os02g0805250;Os03g0231950;Os03g0639300;Os03g0782500;Os04g0350700;Os04g0618600;Os05g0139100;Os06g0164400;Os07g0143200;Os09g0417400;Os10g0556200;Os12g0610200
OsDES1	ABRE	108	ACGTG	5	+	cis-acting element involved in the abscisic acid responsiveness	1	atcACGTGc	bHLH	Os01g0915600;Os02g0564700;Os02g0705500;Os03g0231950;Os03g0728900;Os03g0802900;Os04g0350700;Os05g0103000;Os06g0193400;Os06g0275600;Os07g0193800;Os08g0487700;Os08g0524800;Os08g0536800;Os09g0474100;Os09g0501600;Os09g0510500
OsDES1	ABRE	200	ACGTG	5	+	cis-acting element involved in the abscisic acid responsiveness	0.982	aACGTGa	bHLH	LOC_Os01g18290;Os02g0805250;Os03g0639300;Os03g0782500;Os04g0618600;Os05g0139100;Os06g0164400;Os07g0143200;Os10g0556200;Os12g0610200
OsDES1	ABRE	1409	ACGTG	5	-	cis-acting element involved in the abscisic acid responsiveness	0.934	aaCACGTata	bZIP	Os02g0766700;Os06g0211200;Os09g0456200
OsDES1	ABRE	1810	CACGTG	6	-	cis-acting element involved in the abscisic acid responsiveness	1	ggcACGTGaa	bHLH	LOC_Os01g18290;Os02g0705500;Os02g0805250;Os03g0231950;Os03g0639300;Os03g0782500;Os04g0350700;Os04g0618600;Os05g0139100;Os06g0164400;Os07g0143200;Os09g0417400;Os10g0556200;Os12g0610200
OsDES1	ABRE	1811	ACGTG	5	+	cis-acting element involved in the abscisic acid responsiveness	0.998	cACGTGaata	bHLH	Os01g0235700;Os01g0705700;Os03g0671000;Os08g0543700;Os09g0519100;Os10g0575000
OsDES1	ABRE	1819	ACGTG	5	+	cis-acting element involved in the abscisic acid responsiveness	0.925	aatACGTGac	bZIP	Os02g0766700;Os06g0211200;Os09g0456200
OsDES1	ABRE	1951	ACGTG	5	-	cis-acting element involved in the abscisic acid responsiveness	0.984	cCACGTt	bHLH	LOC_Os01g18290;Os02g0805250;Os03g0639300;Os03g0782500;Os04g0618600;Os05g0139100;Os06g0164400;Os07g0143200;Os10g0556200;Os12g0610200
